# Supplementary material for: Reclassification of PAPSS2 Missense Variants in Turkish Patients with Brachyolmia Type 4: Multi-Modal Computational and Structural Biology Evidence for APS-Kinase Domain Dysfunction
Source: Medicina (Kaunas). 2026 Jul 15;62(7):1363. doi: 10.3390/medicina62071363 (PMC13413912; doi:10.3390/medicina62071363)
Supplement: Supplementary file 1 [file medicina-62-01363-s001.zip]

Archive with 1 entries (1 files):
- medicina-4365994-supplementary.pdf
